# Supplementary material for: SDCBP/Syntenin-1 stabilizes BACH1 by disassembling the SCFFBXO22–BACH1 complex in triple-negative breast cancer
Source: EMBO J. 2025 Apr 22;44(11):3085–120. doi: 10.1038/s44318-025-00440-1 (PMC12130529; doi:10.1038/s44318-025-00440-1)
Supplement: Supplementary file 3 — Source data Fig. 1 [file 44318_2025_440_MOESM3_ESM.zip]

Archive with 25 entries (24 files):
- 20250321_EMBOJ-2024-118617R_Figure 1/
- 20250321_EMBOJ-2024-118617R_Figure 1/EMBOJ-2024-118617_Figure 1C.zip
- __MACOSX/20250321_EMBOJ-2024-118617R_Figure 1/._EMBOJ-2024-118617_Figure 1C.zip
- 20250321_EMBOJ-2024-118617R_Figure 1/EMBOJ-2024-118617_Figure 1B.zip
- __MACOSX/20250321_EMBOJ-2024-118617R_Figure 1/._EMBOJ-2024-118617_Figure 1B.zip
- 20250321_EMBOJ-2024-118617R_Figure 1/EMBOJ-2024-118617_Figure 1A.zip
- __MACOSX/20250321_EMBOJ-2024-118617R_Figure 1/._EMBOJ-2024-118617_Figure 1A.zip
- 20250321_EMBOJ-2024-118617R_Figure 1/EMBOJ-2024-118617_Figure 1E.zip
- __MACOSX/20250321_EMBOJ-2024-118617R_Figure 1/._EMBOJ-2024-118617_Figure 1E.zip
- 20250321_EMBOJ-2024-118617R_Figure 1/EMBOJ-2024-118617_Figure 1D.zip
- __MACOSX/20250321_EMBOJ-2024-118617R_Figure 1/._EMBOJ-2024-118617_Figure 1D.zip
- 20250321_EMBOJ-2024-118617R_Figure 1/EMBOJ-2024-118617_Figure 1F.zip
- __MACOSX/20250321_EMBOJ-2024-118617R_Figure 1/._EMBOJ-2024-118617_Figure 1F.zip
- 20250321_EMBOJ-2024-118617R_Figure 1/EMBOJ-2024-118617_Figure 1G.zip
- __MACOSX/20250321_EMBOJ-2024-118617R_Figure 1/._EMBOJ-2024-118617_Figure 1G.zip
- 20250321_EMBOJ-2024-118617R_Figure 1/EMBOJ-2024-118617_Figure 1J.zip
- __MACOSX/20250321_EMBOJ-2024-118617R_Figure 1/._EMBOJ-2024-118617_Figure 1J.zip
- 20250321_EMBOJ-2024-118617R_Figure 1/EMBOJ-2024-118617_Figure 1K.zip
- __MACOSX/20250321_EMBOJ-2024-118617R_Figure 1/._EMBOJ-2024-118617_Figure 1K.zip
- 20250321_EMBOJ-2024-118617R_Figure 1/EMBOJ-2024-118617_Figure 1I.zip
- __MACOSX/20250321_EMBOJ-2024-118617R_Figure 1/._EMBOJ-2024-118617_Figure 1I.zip
- 20250321_EMBOJ-2024-118617R_Figure 1/EMBOJ-2024-118617_Figure 1H.zip
- __MACOSX/20250321_EMBOJ-2024-118617R_Figure 1/._EMBOJ-2024-118617_Figure 1H.zip
- 20250321_EMBOJ-2024-118617R_Figure 1/EMBOJ-2024-118617_Figure 1L.zip
- __MACOSX/20250321_EMBOJ-2024-118617R_Figure 1/._EMBOJ-2024-118617_Figure 1L.zip
