# Supplementary material for: SDCBP/Syntenin-1 stabilizes BACH1 by disassembling the SCFFBXO22–BACH1 complex in triple-negative breast cancer
Source: EMBO J. 2025 Apr 22;44(11):3085–120. doi: 10.1038/s44318-025-00440-1 (PMC12130529; doi:10.1038/s44318-025-00440-1)
Supplement: Supplementary file 4 — Source data Fig. 2 [file 44318_2025_440_MOESM4_ESM.zip]

Archive with 29 entries (28 files):
- 20250321_EMBOJ-2024-118617R_Figure 2/
- 20250321_EMBOJ-2024-118617R_Figure 2/EMBOJ-2024-118617_Figure 2O.zip
- __MACOSX/20250321_EMBOJ-2024-118617R_Figure 2/._EMBOJ-2024-118617_Figure 2O.zip
- 20250321_EMBOJ-2024-118617R_Figure 2/EMBOJ-2024-118617_Figure 2N.zip
- __MACOSX/20250321_EMBOJ-2024-118617R_Figure 2/._EMBOJ-2024-118617_Figure 2N.zip
- 20250321_EMBOJ-2024-118617R_Figure 2/EMBOJ-2024-118617_Figure 2L.zip
- __MACOSX/20250321_EMBOJ-2024-118617R_Figure 2/._EMBOJ-2024-118617_Figure 2L.zip
- 20250321_EMBOJ-2024-118617R_Figure 2/EMBOJ-2024-118617_Figure 2M.zip
- __MACOSX/20250321_EMBOJ-2024-118617R_Figure 2/._EMBOJ-2024-118617_Figure 2M.zip
- 20250321_EMBOJ-2024-118617R_Figure 2/EMBOJ-2024-118617_Figure 2I.zip
- __MACOSX/20250321_EMBOJ-2024-118617R_Figure 2/._EMBOJ-2024-118617_Figure 2I.zip
- 20250321_EMBOJ-2024-118617R_Figure 2/EMBOJ-2024-118617_Figure 2J.zip
- __MACOSX/20250321_EMBOJ-2024-118617R_Figure 2/._EMBOJ-2024-118617_Figure 2J.zip
- 20250321_EMBOJ-2024-118617R_Figure 2/EMBOJ-2024-118617_Figure 2K.zip
- __MACOSX/20250321_EMBOJ-2024-118617R_Figure 2/._EMBOJ-2024-118617_Figure 2K.zip
- 20250321_EMBOJ-2024-118617R_Figure 2/EMBOJ-2024-118617_Figure 2F.zip
- __MACOSX/20250321_EMBOJ-2024-118617R_Figure 2/._EMBOJ-2024-118617_Figure 2F.zip
- 20250321_EMBOJ-2024-118617R_Figure 2/EMBOJ-2024-118617_Figure 2G.zip
- __MACOSX/20250321_EMBOJ-2024-118617R_Figure 2/._EMBOJ-2024-118617_Figure 2G.zip
- 20250321_EMBOJ-2024-118617R_Figure 2/EMBOJ-2024-118617_Figure 2E.zip
- __MACOSX/20250321_EMBOJ-2024-118617R_Figure 2/._EMBOJ-2024-118617_Figure 2E.zip
- 20250321_EMBOJ-2024-118617R_Figure 2/EMBOJ-2024-118617_Figure 2D.zip
- __MACOSX/20250321_EMBOJ-2024-118617R_Figure 2/._EMBOJ-2024-118617_Figure 2D.zip
- 20250321_EMBOJ-2024-118617R_Figure 2/EMBOJ-2024-118617_Figure 2A.zip
- __MACOSX/20250321_EMBOJ-2024-118617R_Figure 2/._EMBOJ-2024-118617_Figure 2A.zip
- 20250321_EMBOJ-2024-118617R_Figure 2/EMBOJ-2024-118617_Figure 2C.zip
- __MACOSX/20250321_EMBOJ-2024-118617R_Figure 2/._EMBOJ-2024-118617_Figure 2C.zip
- 20250321_EMBOJ-2024-118617R_Figure 2/EMBOJ-2024-118617_Figure 2B.zip
- __MACOSX/20250321_EMBOJ-2024-118617R_Figure 2/._EMBOJ-2024-118617_Figure 2B.zip
