# Supplementary material for: SDCBP/Syntenin-1 stabilizes BACH1 by disassembling the SCFFBXO22–BACH1 complex in triple-negative breast cancer
Source: EMBO J. 2025 Apr 22;44(11):3085–120. doi: 10.1038/s44318-025-00440-1 (PMC12130529; doi:10.1038/s44318-025-00440-1)
Supplement: Supplementary file 7 — Source data Fig. 5 [file 44318_2025_440_MOESM7_ESM.zip]

Archive with 17 entries (16 files):
- 20250321_EMBOJ-2024-118617R_Figure 5/
- 20250321_EMBOJ-2024-118617R_Figure 5/EMBOJ-2024-118617_Figure 5H.zip
- __MACOSX/20250321_EMBOJ-2024-118617R_Figure 5/._EMBOJ-2024-118617_Figure 5H.zip
- 20250321_EMBOJ-2024-118617R_Figure 5/EMBOJ-2024-118617_Figure 5A.zip
- __MACOSX/20250321_EMBOJ-2024-118617R_Figure 5/._EMBOJ-2024-118617_Figure 5A.zip
- 20250321_EMBOJ-2024-118617R_Figure 5/EMBOJ-2024-118617_Figure 5B.zip
- __MACOSX/20250321_EMBOJ-2024-118617R_Figure 5/._EMBOJ-2024-118617_Figure 5B.zip
- 20250321_EMBOJ-2024-118617R_Figure 5/EMBOJ-2024-118617_Figure 5C.zip
- __MACOSX/20250321_EMBOJ-2024-118617R_Figure 5/._EMBOJ-2024-118617_Figure 5C.zip
- 20250321_EMBOJ-2024-118617R_Figure 5/EMBOJ-2024-118617_Figure 5G.zip
- __MACOSX/20250321_EMBOJ-2024-118617R_Figure 5/._EMBOJ-2024-118617_Figure 5G.zip
- 20250321_EMBOJ-2024-118617R_Figure 5/EMBOJ-2024-118617_Figure 5F.zip
- __MACOSX/20250321_EMBOJ-2024-118617R_Figure 5/._EMBOJ-2024-118617_Figure 5F.zip
- 20250321_EMBOJ-2024-118617R_Figure 5/EMBOJ-2024-118617_Figure 5D.zip
- __MACOSX/20250321_EMBOJ-2024-118617R_Figure 5/._EMBOJ-2024-118617_Figure 5D.zip
- 20250321_EMBOJ-2024-118617R_Figure 5/EMBOJ-2024-118617_Figure 5E.zip
- __MACOSX/20250321_EMBOJ-2024-118617R_Figure 5/._EMBOJ-2024-118617_Figure 5E.zip
